# Supplementary material for: Identification of Zebrafish Calcium Toolkit Genes and Their Expression in the Brain
Source: Genes (Basel). 2019 Mar 18;10(3):230. doi: 10.3390/genes10030230 (PMC6471419; doi:10.3390/genes10030230)
Supplement: Supplementary file 1 [file genes-10-00230-s001.zip]

Archive with 2 entries (2 files):
- Table S4.xlsx
- Supplementary matrials-IW.pdf
