# Supplementary material for: Identification of Zebrafish Calcium Toolkit Genes and Their Expression in the Brain
Source: Genes (Basel). 2019 Mar 18;10(3):230. doi: 10.3390/genes10030230 (PMC6471419; doi:10.3390/genes10030230)
Supplement: Supplementary file 1 [file genes-10-00230-s001.zip › Table S4.xlsx]

## Sheet: Sheet1
Gene	RPM (average)
a1cf	0.406094
aaas	10.4551
aacs	41.8409
aadac	2.25109
aadacl4	0.675692
aadat	4.05518
aaed1	2.27025
aak1a	48.8607
aak1b	112.793
aamdc	7.74022
aamp	45.6829
aanat1	1.15536
aanat2	1.11312
aar2	11.7788
aars	2.74609
aars2	1.60647
aarsd1	10.2165
aasdh	3.96126
aasdhppt	4.73383
aass	9.58174
aatka	145.827
abat	90.5824
abca12	1.7579
abca1a	70.9454
abca1b	16.2013
abca2	170.374
abca3b	138.543
abca4a	1.14491
abca4b	0.48252
abca5	32.6964
abcb10	12.0445
abcb11a	5.49324
abcb11b	0.10535
abcb3l1	2.83264
abcb4	43.0795
abcb5	0.282177
abcb6a	15.333
abcb6b	7.66601
abcb7	20.4695
abcb8	14.3028
abcc1	28.2301
abcc12	4.4568
abcc2	3.63572
abcc3	16.5762
abcc4	2.65975
abcc5	341.175
abcc6a	14.5499
abcc6b.2	2.35707
abcc8	9.39442
abcc8b	3.24174
abcc9	44.4967
abcd1	2.67381
abcd3a	3.02494
abcd3b	9.22045
abcd4	12.0748
abce1	57.3052
abcf1	49.5789
abcf2a	48.227
abcf2b	19.5411
abcf3	10.9853
abcg1	10.3178
abcg2a	21.2715
abcg2b	0.0635466
abcg2c	51.9722
abcg2d	3.96701
abcg4a	24.5286
abcg4b	6.09683
abch1	0.862316
abhd10a	11.9338
abhd10b	1.3153
abhd11	41.3246
abhd12	4.84003
abhd13	5.36285
abhd14a	13.4699
abhd14b	5.07979
abhd15a	3.39989
abhd16a	32.1994
abhd17aa	5.3515
abhd17ab	1.86107
abhd17b	7.50996
abhd17c	3.17781
abhd18	8.31851
abhd2a	1.56669
abhd2b	0.961268
abhd3	12.6708
abhd4	23.4135
abhd5a	0.48888
abhd6a	3.1596
abhd6b	0.122707
abhd8a	25.685
abhd8b	0.158613
abi1a	35.5199
abi1b	17.9068
abi2a	40.7213
abi2b	114.647
abi3a	8.23239
abi3b	0.0517119
abi3bp	5.8488
abl1	35.4712
abl2	44.5404
ablim1a	66.181
ablim1b	2.54903
ablim2	28.3516
ablim3	0.34369
abo	0.216243
abraa	0.130868
abrab	0.114087
abracl	5.0909
abraxas2b	8.86204
abt1	6.10318
abtb1	21.5217
abtb2a	8.62985
acaa1	16.5982
acaa2	12.5164
acaca	1.34949
acacb	8.54675
acad11	0.455918
acad8	1.03632
acad9	8.74902
acadl	2.86379
acadm	56.1114
acads	15.1401
acadsb	5.90483
acadvl	47.2563
acana	3.11428
acanb	3.80781
acap1	1.40856
acap2	5.42958
acap3a	36.922
acap3b	99.305
acat1	43.8995
acat2	35.6057
acbd3	39.713
acbd4	9.51498
acbd5a	36.9083
acbd5b	2.02524
acbd6	30.0465
acbd7	23.6111
accs	23.5112
acd	36.2671
ace	7.51079
acer1	0.187229
acer2	3.82582
acer3	2.21217
ache	204.882
acin1a	17.1547
acin1b	216.844
ackr3b	3.45061
ackr4a	2.14154
aclya	117.055
aclyb	21.9661
acmsd	0.254195
aco1	24.8587
aco2	44.9783
acot11a	0.788029
acot11b	3.86479
acot12	0.443341
acot13	0.993919
acot18	1.09033
acot19	1.40056
acot20	14.2668
acot21	1.64532
acot22	1.01993
acot7	25.6536
acot8	5.04561
acot9.1	0.622707
acox1	17.1637
acox3	10.8365
acoxl	3.02
acp1	10.5439
acp2	8.38847
acp6	7.80094
acrc	1.12317
acsbg1	0.175192
acsbg2	105.697
acsf2	7.72444
acsf3	0.0611798
acsl1b	1.76965
acsl2	28.5027
acsl3a	4.66474
acsl3b	114.055
acsl4a	39.617
acsl4b	2.39326
acsl5	1.71681
acsl6	136.646
acsm3	1.62458
acss1	6.55089
acss2	9.72716
acss2l	5.05563
acss3	5.37241
acta1a	1.40996
acta1b	0.751728
acta2	11.8621
actb1	24.4092
actb2	274.354
actc1b	4.30411
actl6b	15.226
actn1	66.853
actn2a	0.969274
actn2b	0.290305
actn3b	62.8783
actn4	132.517
actr1	103.37
actr10	58.5596
actr2a	49.4958
actr2b	48.0577
actr3	20.8361
actr3b	17.7455
actr5	13.8644
actr6	12.1732
actr8	24.0266
acvr1ba	44.2255
acvr1bb	20.0275
acvr1c	0.617914
acvr1l	70.6378
acvr2aa	87.0784
acvr2ab	40.848
acvr2b	4.86356
acvrl1	21.5056
acy1	6.5819
acy3.1	4.78655
acy3.2	1.8529
acyp1	9.90136
acyp2	0.590732
ada	3.8627
adad1	0.0830833
adad2	0.246366
adam10a	44.4539
adam10b	42.9228
adam11	47.6949
adam12	1.98269
adam15	10.6894
adam17a	54.7628
adam17b	13.9301
adam19a	13.9711
adam19b	31.9594
adam22	137.969
adam23a	284.145
adam8a	0.680533
adam8b	3.92302
adam9	32.02
adamts1	6.39196
adamts10	16.393
adamts12	0.526313
adamts15a	0.580504
adamts17	3.92984
adamts18	4.17451
adamts2	14.0383
adamts3	0.35553
adamts5	3.74709
adamts6	4.97818
adamts7	1.3502
adamts9	3.26811
adamtsl2	0.594937
adamtsl3	28.8228
adamtsl4	16.0585
adamtsl5	3.25593
adamtsl7	0.709798
adap2	2.68367
adar	102.278
adarb1a	58.199
adarb1b	30.8352
adarb2	13.1555
adat1	7.71276
adat2	14.8508
adat3	3.28778
adck1	13.4485
adck3	40.2901
adck5	11.94
adcy1a	24.7308
adcy1b	26.1542
adcy2a	36.6153
adcy2b	54.0904
adcy3a	44.5391
adcy3b	0.68473
adcy5	28.1868
adcy6b	0.0509578
adcy7	26.4231
adcy9	14.9618
adcyap1a	10.2011
adcyap1b	200.188
adcyap1r1a	24.1979
adcyap1r1b	2.13653
add1	105.119
add2	61.2943
add3a	77.108
add3b	16.208
adgb	3.98451
adgra1	2.92296
adgra2	1.65473
adgra3	9.98273
adgrb1a	176.113
adgrb1b	275.092
adgrb2	103.551
adgrb3	158.515
adgrd1	3.63638
adgrd2	16.2464
adgre10	0.585613
adgre14	0.092807
adgre15	0.162663
adgre5b.2	8.45307
adgre5b.3	2.87759
adgre9	5.68915
adgrf3a	0.0616128
adgrf3b	2.08764
adgrf8	0.0743775
adgrg1	5.33971
adgrg11	0.0741125
adgrg2a	1.13247
adgrg3	0.658331
adgrg4a	0.091795
adgrg6	1.39925
adgrl1.1	0.737798
adgrl1a	11.089
adgrl2a	89.2401
adgrl3.1	228.508
adgrl4	8.46573
adgrv1	34.5723
adh5	1.03319
adhfe1	2.21823
adi1	6.8167
adipoqa	0.470731
adipoqb	0.114263
adipor1a	1.88895
adipor1b	25.7056
adipor2	25.6891
adka	22.1227
adkb	9.97101
adm2a	0.345384
adm2b	0.61796
adma	1.56597
admp	0.51626
adnp2a	33.0914
adnp2b	79.4779
adnpb	11.5624
adoa	14.0032
adob	27.6675
adora1b	10.9019
adora2aa	0.177276
adora2ab	0.360201
adora2b	4.08061
adpgk2	0.643342
adprh	8.75466
adprhl1	0.352224
adprm	9.66911
adra1aa	2.4798
adra1ba	17.9771
adra1bb	0.275257
adra1d	12.7249
adra2a	1.33011
adra2b	24.0722
adra2da	12.4964
adrb1	2.38213
adrb2a	9.55585
adrb2b	0.0625372
adrb3a	2.17159
adrbk2	71.6908
adrm1	2.96777
adss	20.9542
adssl	20.8817
adssl1	3.5001
aebp1	5.42616
aebp2	25.5855
aep1	0.0522241
aes	4.32239
afap1	0.98191
afap1l1b	5.52114
afap1l2	2.86774
aff1	1.65572
aff2	22.9266
aff4	61.5706
afg1la	12.8753
afg1lb	8.55435
afg3l2	59.1962
afmid	11.9332
afp4	0.152877
aftpha	71.2957
aftphb	3.99229
aga	3.23153
agap1	12.5031
agap2	119.48
agap3	297.318
agbl1	2.31951
agbl2	2.56844
agbl4	4.08738
agbl5	46.2044
agfg1a	26.6677
agfg1b	42.2474
aggf1	15.3379
agk	1.42686
agla	86.8847
aglb	3.17143
agmat	2.25602
agmo	10.713
ago1	7.0035
ago2	35.0419
ago3b	13.8763
ago4	94.5064
agpat2	39.4114
agpat3	134.001
agpat4	10.4327
agpat5	16.966
agps	8.06386
agrn	60.1214
agt	1.45543
agtpbp1	32.3316
agtr1a	1.78592
agtr1b	0.188068
agtr2	4.07096
agtrap	0.0919396
agxt2	5.91727
agxtb	0.102939
ahctf1	80.5813
ahcy	15.9476
ahcyl1	91.6696
ahcyl2	64.0282
ahdc1	116.11
ahi1	20.7879
ahnak	74.7911
ahr1a	0.217953
ahr1b	5.02599
ahr2	39.1657
ahrra	23.3482
ahsa1a	3.11065
ahsa1b	36.6949
ahsg1	11.083
aida	20.2434
aif1l	44.3823
aifm2	16.1428
aifm3	0.683362
aifm4	0.464076
aifm5	1.40598
aig1	25.3272
aim1a	12.7463
aim1b	95.8157
aimp1	17.5237
aimp2	30.9762
aip	42.6274
aipl1	0.1568
aire	0.0728074
ajap1	0.509069
ajuba	7.78052
ak1	40.4833
ak2	14.6718
ak3	13.6935
ak4	32.8843
ak5	92.5541
ak5l	6.07444
ak7a	17.7717
ak7b	4.34627
akap10	36.9809
akap11	186.103
akap12a	11.415
akap12b	33.5965
akap17a	21.6025
akap1b	49.764
akap6	114.47
akap7	99.005
akap8l	157.831
akap9	257.915
akirin1	2.13281
akirin2	36.2767
akna	8.00657
akr1a1a	0.404309
akr1b1	4.73342
akr7a3	11.1971
akt1	5.84125
akt1s1	97.0915
akt2	57.9285
akt2l	5.51198
akt3a	14.1427
akt3b	39.5015
aktip	1.02994
alad	3.64129
alas1	67.9102
alcama	7.63118
alcamb	6.26605
aldh16a1	13.7309
aldh18a1	30.6423
aldh1a3	4.7208
aldh1l1	0.48686
aldh1l2	15.0616
aldh2.1	14.0503
aldh2.2	4.79571
aldh3a1	3.83962
aldh3a2a	11.3434
aldh3a2b	6.46513
aldh3b1	2.12588
aldh3b2	6.5308
aldh4a1	24.4808
aldh5a1	11.3813
aldh6a1	46.0226
aldh7a1	30.7232
aldh8a1	0.343627
aldh9a1a.1	1.26379
aldh9a1b	10.2879
aldoaa	116.593
aldoab	3.26995
aldob	1.96379
aldoca	7.23225
aldocb	261.515
alg1	17.5699
alg10	5.51809
alg13	0.451679
alg2	9.12144
alg3	9.81715
alg5	14.3622
alg6	5.3691
alg8	0.349911
alg9	46.986
alk	32.0558
alkbh1	6.16924
alkbh3	19.2956
alkbh4	8.24421
alkbh5	30.7932
alkbh6	7.28963
alkbh7	9.41554
alkbh8	4.33957
allc	0.262842
alox12	7.17399
alox5a	0.175037
alox5b.2	0.135409
alox5b.3	0.91699
alp3	3.55987
alpi.1	0.7698
alpk1	7.97332
alpk2	0.316566
alpl	24.2068
als2b	36.5524
alx1	0.400807
alx3	0.105466
alx4a	1.18335
alyref	95.7839
amacr	0.702542
ambra1a	30.3597
ambra1b	30.7858
amdhd2	5.83103
amer2	69.1702
amfr	73.8858
amfrb	0.531579
amh	1.02751
amigo1	57.0242
amigo3	2.50845
ammecr1	19.1039
amn1	1.13793
amot	13.4701
amotl1	1.37899
amotl2a	24.2032
amotl2b	11.3629
ampd1	2.41516
ampd2a	111.236
ampd2b	103.896
ampd3a	1.14471
amph	134.219
amt	0.737582
amy2a	0.701895
anapc1	20.5078
anapc10	3.99597
anapc11	0.390924
anapc13	10.5918
anapc15	10.0708
anapc16	10.9687
anapc2	14.7878
anapc4	8.39526
anapc5	7.27755
anapc7	15.4314
and1	27.9024
and2	0.397789
and3	0.0935071
angel1	2.9694
angel2	21.8614
angpt1	3.35811
angpt2a	0.880331
angpt2b	1.24857
angpt4	8.84341
angptl1a	2.78604
angptl1b	3.3358
angptl2a	0.83995
angptl2b	1.39097
angptl3	21.1641
angptl4	8.98553
angptl5	0.254705
angptl6	0.3094
angptl7	0.114994
ank1a	120.964
ank1b	7.43591
ank2a	177.689
ank2b	566.159
ank3a	6.66327
ank3b	427.671
ankar	2.93856
ankdd1a	9.48625
ankdd1b	2.09067
ankef1a	1.08512
ankef1b	0.773595
ankha	9.15981
ankhb	61.5796
ankhd1	148.78
ankib1a	10.6246
ankib1b	95.7426
ankk1	0.617391
ankle2	31.6434
ankmy2a	13.6165
ankrd10a	19.0711
ankrd10b	94.7977
ankrd11	208.065
ankrd12	199.047
ankrd13a	12.7757
ankrd13b	37.5627
ankrd13c	80.5645
ankrd13d	27.4509
ankrd16	0.429434
ankrd1b	0.481413
ankrd22	2.52034
ankrd24	2.01878
ankrd27	19.2947
ankrd28b	40.1793
ankrd29	2.27965
ankrd33aa	0.503359
ankrd33bb	1.17355
ankrd34a	104.483
ankrd34ba	13.9603
ankrd34bb	10.4725
ankrd34c	28.9986
ankrd37	0.487743
ankrd39	2.85043
ankrd40	41.7525
ankrd44	52.231
ankrd45	1.89118
ankrd46a	33.0525
ankrd46b	38.2654
ankrd49	7.72258
ankrd52b	0.853377
ankrd54	19.3844
ankrd55	19.2905
ankrd63	23.4333
ankrd66	0.586681
ankrd6a	0.278628
ankrd6b	17.6149
ankrd9	3.30681
anks1ab	32.7372
anks1b	216.618
anks3	5.80488
anks4b	3.98987
anks6	2.27152
ankzf1	10.5317
anln	2.58039
ano1	50.5927
ano10a	15.0914
ano10b	7.23318
ano11	47.1487
ano2	28.3137
ano3	46.0933
ano5a	7.84972
ano5b	39.0715
ano6	2.9325
ano8a	50.2814
ano9a	0.300065
ano9b	0.978445
anos1a	42.2809
anos1b	5.81448
anp32a	74.0247
anp32b	43.7523
anp32e	96.2764
anpepa	0.188338
anpepb	0.745033
antxr1a	1.00431
antxr1b	1.7327
antxr1c	2.9856
antxr1d	1.3066
antxr2a	0.295448
anxa11a	9.03022
anxa11b	42.1742
anxa13	51.1708
anxa13l	23.8907
anxa1a	2.25834
anxa1b	0.272585
anxa1c	0.135399
anxa2a	21.1225
anxa4	3.35216
anxa5a	0.405316
anxa5b	2.26113
anxa6	9.45889
aoc1	14.0874
aoc2	18.2012
aox5	0.209187
aox6	25.06
ap1ar	3.39224
ap1b1	63.056
ap1g1	76.9283
ap1g2	2.89984
ap1m1	73.2672
ap1m2	3.32435
ap1s1	31.3479
ap1s3a	19.4858
ap1s3b	5.78253
ap2a1	288.974
ap2b1	189.12
ap2m1a	106.741
ap2m1b	211.623
ap2s1	90.5706
ap3b1	17.7738
ap3b2	75.9293
ap3m1	5.08617
ap3m2	47.5745
ap3s1	9.27368
ap3s2	24.322
ap4b1	16.6949
ap4e1	22.0868
ap4m1	7.59284
ap4s1	9.14205
ap5b1	11.4029
ap5m1	5.98157
ap5s1	9.96474
ap5z1	11.8122
apaf1	19.4064
apba1a	56.071
apba1b	94.1672
apba2a	58.5338
apba2b	202.763
apbb1	38.2039
apbb1ip	1.83569
apbb2b	7.35979
apbb3	27.9445
apc	456.462
apc2	181.773
apcdd1l	0.915619
apeh	6.68217
apex1	37.7356
apex2	13.8559
api5	46.3865
apip	10.3129
apln	144.462
aplnr2	1.5931
aplnra	28.581
aplnrb	35.3438
aplp1	406.195
aplp2	141.079
apmap	26.8831
apnl	0.197467
apoa1a	0.195061
apoa1b	20.3404
apoa1bp	12.0339
apoa2	0.699235
apoa4b.1	0.100616
apoba	0.101432
apobb.1	0.699573
apobb.2	0.196184
apobec2a	1.37078
apoc1	29.2932
apoc2	2.96193
apodb	0.636067
apoea	0.371175
apoeb	65.6936
apooa	7.54309
apoob	4.62638
apool	8.26516
apopt1	12.0135
appa	258.33
appb	22.1832
appbp2	49.5837
appl1	23.5351
appl2	22.5686
aprt	10.4191
aptx	5.29492
aqp10a	0.0620052
aqp11	25.2383
aqp12	0.781615
aqp1a.1	23.4691
aqp1a.2	0.143182
aqp3a	0.322627
aqp4	0.0938732
aqp7	0.694082
aqp8a.1	0.25956
aqp8a.2	0.146913
aqp8b	2.14875
aqp9a	187.267
aqp9b	0.116964
aqr	29.9888
ar	2.81053
araf	29.7681
arap1	1.51141
arap3	6.10471
arcn1a	44.2
arcn1b	44.5099
areg	0.23535
arel1	30.8646
arf1	13.8487
arf2a	155.153
arf2b	56.9947
arf3a	49.6823
arf4a	2.21424
arf4b	0.290902
arf5	0.102335
arf6a	30.1612
arf6b	42.1728
arfgap1	72.2293
arfgap2	88.9807
arfgap3	16.7569
arfgef1	80.319
arfgef2	82.0153
arfgef3	54.5699
arfip1	0.930202
arfip2a	43.6509
arfrp1	13.6711
arg2	76.4655
arglu1a	296.055
arglu1b	152.502
arhgap1	42.6616
arhgap10	13.5005
arhgap11a	0.782329
arhgap12a	12.499
arhgap12b	15.1875
arhgap15	3.01372
arhgap17b	8.02117
arhgap18	9.55484
arhgap19	0.969286
arhgap20b	0.240304
arhgap21b	317.707
arhgap22	10.2379
arhgap23a	153.01
arhgap23b	3.87494
arhgap24	28.2961
arhgap25	0.482318
arhgap27	21.927
arhgap27l	4.76819
arhgap28	22.7804
arhgap29a	8.12053
arhgap29b	10.553
arhgap31	21.6903
arhgap32a	75.4218
arhgap32b	113.986
arhgap33	126.427
arhgap39	41.478
arhgap42a	2.64926
arhgap44	18.6603
arhgap4a	9.62692
arhgap4b	93.8263
arhgap5	123.78
arhgap6	7.1636
arhgap9	2.0779
arhgdia	74.0693
arhgdig	39.2917
arhgef10	3.63849
arhgef10la	17.9216
arhgef10lb	2.52577
arhgef11	53.2721
arhgef12a	26.8702
arhgef12b	40.4195
arhgef15	0.617807
arhgef16	1.18851
arhgef18a	10.6126
arhgef18b	17.9583
arhgef19	16.3348
arhgef1a	68.3156
arhgef1b	46.2959
arhgef2	5.63997
arhgef25a	53.9574
arhgef25b	2.65005
arhgef28	1.26032
arhgef3	9.1969
arhgef38	0.955662
arhgef3l	11.5553
arhgef4	196.331
arhgef40	3.04423
arhgef5	1.98165
arhgef6	41.4282
arhgef7a	3.62716
arhgef7b	39.8797
arhgef9a	103.274
arhgef9b	0.476726
arid1aa	156.399
arid1ab	129.54
arid1b	94.9635
arid2	75.7747
arid3a	2.25344
arid3b	3.11744
arid3c	0.441525
arid4a	79.6625
arid4b	26.9502
arid5a	2.17063
arid5b	67.9565
arih1	2.4422
arih2	52.3996
arl1	30.5013
arl10	9.67183
arl11	0.0935777
arl13a	1.05089
arl13b	22.2412
arl14	0.538709
arl14ep	11.3472
arl15a	0.125543
arl15b	0.082394
arl16	1.62714
arl2bp	1.06636
arl3	13.8854
arl3l1	0.385454
arl3l2	0.660414
arl4aa	3.33679
arl4ab	12.6685
arl4ca	13.9842
arl5c	9.4235
arl6	5.00608
arl6ip1	13.269
arl6ip5a	0.628113
arl6ip5b	50.6367
arl6ip6	3.08791
arl8	25.0667
arl8a	85.4861
arl8ba	33.2096
arl8bb	6.41496
arl9	14.5618
armc1	26.4702
armc10	12.6612
armc1l	2.24589
armc2	11.8292
armc3	1.79592
armc4	1.16882
armc5	6.17293
armc6	9.811
armc7	3.96123
armc9	10.7354
armt1	0.463894
arnt	2.57443
arnt2	52.4875
arntl1a	33.0242
arntl1b	0.776834
arpc1a	55.7858
arpc1b	12.7307
arpc2	44.3721
arpc3	23.2067
arpc4	15.3227
arpc5a	15.6823
arpc5b	19.7509
arpc5la	30.8312
arpc5lb	23.095
arpin	0.757682
arpp19a	22.7997
arpp19b	16.7401
arpp21	31.484
arr3b	0.384581
arrb1	26.2131
arrb2a	38.0032
arrb2b	92.4933
arrdc1a	0.113799
arrdc2	27.7942
arrdc3a	71.0766
arrdc3b	15.4904
arsa	11.1744
arsb	3.08314
arsg	0.699796
arsh	6.90213
arsia	1.56281
artn	0.105388
arv1	16.9703
arvcfa	88.6307
arvcfb	122.499
arxa	12.4062
arxb	2.21961
as3mt	14.1116
asah1a	1.21641
asah1b	3.84594
asah2	0.556458
asap1a	123.494
asap1b	112.674
asap2a	54.081
asap2b	1.4521
asap3	4.21135
asb1	1.44145
asb10	1.05695
asb13b	9.31963
asb14a	0.0713968
asb15b	4.79074
asb2a.1	0.502653
asb2a.2	3.17511
asb2b	45.0241
asb3	8.3253
asb4	1.50692
asb5a	0.284719
asb5b	16.6046
asb6	8.69294
asb7	6.57764
asb8	41.0198
ascc1	9.39034
ascc2	14.2272
ascc3	32.8571
ascl1a	8.35864
ascl1b	2.2005
asf1ba	1.95782
asf1bb	12.9327
ash1l	264.41
ash2l	39.1448
asic1a	62.8004
asic1b	54.4547
asic1c	6.93495
asic2	42.0606
asic4a	16.2693
asic4b	8.67885
asip1	0.218764
asip2b	3.278
asl	3.00098
asmt	1.4656
asmtl	1.74448
asna1	53.565
asns	11.8513
asnsd1	27.6866
aspa	6.69434
aspdh	0.0620819
aspg	23.6632
asph	79.881
asphd1	2.07022
asphd2	112.657
aspm	0.209604
aspn	0.797478
aspscr1	20.0757
asrgl1	15.3236
ass1	7.08876
aste1	0.345783
aste1b	6.75391
astn1	169.226
astn2	3.39397
asun	18.8155
asxl2	22.1807
atad1a	15.1275
atad1b	17.0923
atad2b	17.7073
atad3	21.9105
atad5a	7.41016
atad5b	0.523622
atat1	17.4577
atcaya	80.1616
atcayb	14.6277
ate1	18.3655
atf1	0.6731
atf2	12.0098
atf3	9.78814
atf4a	86.0132
atf5a	62.4561
atf5b	79.9779
atf6	34.6926
atf6b	70.2755
atf7a	5.42244
atf7b	2.15662
atf7ip	116.58
atf7ip2	5.44494
atg10	5.03403
atg101	30.1872
atg13	44.7974
atg16l1	13.366
atg16l2	1.09462
atg2b	3.2757
atg3	28.0444
atg4a	4.52362
atg4b	13.9935
atg4c	13.1429
atg4da	18.6393
atg4db	0.32987
atg5	27.4698
atg7	23.3863
atg9a	76.0887
atg9b	33.23
atic	10.7306
atl1	73.5724
atl3	7.99854
atm	16.5113
atmin	31.7587
atn1	14.402
atoh1b	0.805533
atoh7	3.08257
atoh8	0.142985
atox1	7.40886
atp10b	1.01614
atp10d	27.788
atp11a	11.3583
atp11c	1.94625
atp13a1	38.1898
atp13a2	1.4498
atp13a3	6.68222
atp1a1a.1	150.313
atp1a1a.2	0.0837593
atp1a1a.4	0.272346
atp1a3a	475.981
atp1a3b	308.974
atp1b1a	52.1061
atp1b1b	168.352
atp1b2a	386.247
atp1b2b	0.929216
atp1b3a	56.8202
atp1b3b	152.291
atp1b4	130.755
atp2a1	1.35611
atp2a1l	0.216739
atp2a2a	74.4789
atp2a2b	153.594
atp2a3	188.555
atp2b1a	207.851
atp2b1b	4.76261
atp2b2	365.618
atp2b3a	415.368
atp2b3b	14.8651
atp2b4	50.9603
atp2c1	34.6918
atp5a1	158.101
atp5b	154.265
atp5c1	50.0482
atp5d	32.4354
atp5e	15.1816
atp5f1	58.1201
atp5g1	42.749
atp5g3a	52.7935
atp5g3b	46.5619
atp5h	25.1041
atp5ia	9.90051
atp5ib	1.28533
atp5j	26.2885
atp5j2	23.9221
atp5l	35.0208
atp5o	42.4838
atp5s	14.0122
ATP6	252.97
atp6ap1a	165.036
atp6ap1b	13.6644
atp6ap1la	23.2674
atp6ap1lb	4.48787
atp6ap2	73.8232
atp6v0a1a	10.0256
atp6v0a1b	189.964
atp6v0a2a	4.77193
atp6v0a2b	3.11956
atp6v0b	55.2073
atp6v0ca	125.082
atp6v0cb	148.813
atp6v0e1	5.44038
atp6v1ab	7.37823
atp6v1b2	4.77732
atp6v1ba	2.8772
atp6v1c1a	54.3738
atp6v1d	98.5328
atp6v1e1b	54.6137
atp6v1f	45.1115
atp6v1g1	7.1782
atp6v1h	82.592
atp7a	19.5738
atp7b	2.00202
ATP8	55.1989
atp8a1	2.41374
atp8a2	5.34447
atp8b1	0.399571
atp8b2	26.4863
atp8b3	2.29852
atp8b4	11.1195
atp8b5a	1.03284
atp8b5b	0.630561
atp9a	5.79884
atp9b	28.6459
atpaf1	18.4316
atpaf2	0.807745
atpif1a	28.111
atpv0e2	26.5758
atr	15.5459
atraid	16.6291
atrip	8.82787
atrn	4.44878
atrnl1a	5.11314
atrnl1b	120.108
atxn10	7.26381
atxn1a	17.0391
atxn1b	93.0283
atxn1l	7.37691
atxn2	2.91465
atxn3	15.0022
atxn7	14.7959
atxn7l1	13.4567
atxn7l2b	15.9078
atxn7l3	51.4172
auh	10.6588
aunip	0.497088
aup1	24.1958
aurka	0.943794
aurkaip1	18.3929
aurkb	2.37188
auts2a	35.8522
auts2b	37.345
aven	22.0651
avil	0.647151
avl9	39.92
avp	8.50917
avpr1aa	2.49875
avpr1ab	2.58929
avpr2aa	1.6875
avpr2ab	6.53249
avpr2l	1.28074
axdnd1	2.6242
axin1	97.5656
axin2	54.2806
axl	12.6957
azi2	14.1723
azin1a	30.5972
b2m	26.502
b2ml	99.2365
b3galnt2	10.3219
b3galt1a	28.4907
b3galt1b	22.5695
b3galt2	4.41664
b3galt4	3.40932
b3galt6	18.6282
b3gat1a	16.4721
b3gat1b	13.5848
b3gat2	74.4415
b3gat3	16.3404
b3glcta	20.2571
b3glctb	0.334874
b3gnt2a	0.695723
b3gnt2b	4.78499
b3gnt2l	0.763784
b3gnt3	3.13044
b3gnt5a	0.734362
b3gnt7	5.35137
b3gnt7l	4.4759
b3gntl1	3.28365
b4galnt1b	3.21492
b4galnt3b	0.155067
b4galnt4a	0.422891
b4galnt4b	48.4802
b4galt1	1.73016
b4galt1l	4.05628
b4galt2	27.3546
b4galt4	6.90898
b4galt5	1.18041
b4galt6	45.8743
b4galt7	13.0079
b9d1	5.06242
b9d2	4.14831
ba1	16.561
ba1l	9.94174
baalc	0.784753
babam1	20.597
babam2	10.4583
bace1	115.951
bace2	1.2089
bach1a	5.94036
bach1b	7.21413
bach2a	6.30387
bach2b	29.1668
bada	12.7521
badb	0.359221
bag1	15.7664
bag2	1.60771
bag3	29.6781
bag4	15.0735
bag5	27.4026
bag6	94.9182
bag6l	57.7717
bahcc1b	75.9369
bahd1	0.366468
baiap2a	87.4467
baiap2b	2.0952
baiap2l1a	3.55945
baiap2l1b	4.54885
baiap2l2b	0.336118
baiap3	21.6153
bambia	4.05324
bambib	1.4718
banf1	20.2935
banp	14.284
bap1	31.1708
bard1	0.36162
barhl1a	2.54952
barhl1b	1.18865
barx1	0.256195
barx2	0.185924
basp1	0.131647
batf	8.94096
batf3	0.234041
baxa	15.6863
baxb	1.59915
baz1a	19.9063
baz2a	145.759
baz2ba	123.686
bbc3	8.65087
bbs1	0.47611
bbs12	6.30277
bbs5	9.10237
bbs7	14.7858
bbs9	6.13905
bbx	1.33883
bc2	28.8444
bcam	37.4174
bcan	164.402
bcap29	11.6141
bcap31	20.1245
bcar1	59.4685
bcar3	31.0077
bcas2	14.0888
bcas3	11.1525
bcat1	41.8329
bcat2	75.9955
bccip	38.9296
bckdhb	24.7043
bckdhbl	17.716
bckdk	49.6958
bcl10	0.358025
bcl11aa	71.2554
bcl11ba	164.845
bcl2a	7.48285
bcl2b	67.6804
bcl2l1	59.5672
bcl2l10	27.3225
bcl2l11	1.08987
bcl2l13	1.85877
bcl2l16	2.89736
bcl3	0.795344
bcl6ab	9.55512
bcl6b	3.75386
bcl7a	0.128331
bcl7ba	2.96098
bcl9	120.207
bcl9l	93.865
bco1	0.883576
bco1l	1.58077
bco2a	18.1246
bco2b	0.466845
bco2l	1.65142
bcor	98.074
bcorl1	61.781
bcr	88.7324
bcs1l	8.75877
bdh1	25.9025
bdh2	1.77415
bdkrb1	0.242417
bdkrb2	0.0616841
bdnf	97.1738
bean1	1.68006
becn1	26.5089
bend3	20.0485
bend4	2.26152
bend5	7.98128
best1	2.7743
best2	0.237071
best4	0.0619896
bet1l	4.4076
bfsp1	1.25352
bfsp2	0.71289
bglap	0.46692
bglapl	0.804901
bgna	1.40567
bgnb	1.94477
bhlha15	0.842061
bhlhe22	79.9422
bhlhe23	42.5686
bhlhe40	209.299
bhlhe41	3.00583
bhmt	14.4269
bicc1a	0.49719
bicc1b	10.2213
bicc2	3.60903
bicd2	27.4718
bicdl1	7.54025
bicra	69.5286
bicral	26.3336
bida	0.518544
bik	1.18765
bin1b	0.826485
bin2a	1.67855
bin2b	4.74298
bin3	16.264
birc2	18.6974
birc5a	0.854422
birc6	22.3933
birc6-as2	7.46954
birc7	0.923177
blcap	26.632
blf	1.71401
blk	0.593975
blm	8.40932
blmh	13.8817
blnk	0.797492
bloc1s1	10.4167
bloc1s2	13.0695
bloc1s3	10.4306
bloc1s4	9.93162
bloc1s5	8.83725
bloc1s6	23.9906
blvra	9.1409
blvrb	9.27983
blzf1	20.0092
bmb	1.24191
bmf1	0.162374
bmf2	0.390788
bmi1a	25.4062
bmi1b	28.2066
bmp15	0.104271
bmp16	8.94189
bmp1a	34.1172
bmp1b	30.427
bmp2a	1.91061
bmp2k	3.22615
bmp4	2.02427
bmp5	2.53566
bmp6	0.946982
bmp7a	0.100546
bmp7b	8.81825
bmp8a	3.61468
bmper	2.94202
bmpr1ab	18.2512
bmpr1ba	10.1026
bmpr1bb	29.8054
bmpr2a	74.6262
bmpr2b	42.3656
bmt2	3.88462
bnc1	15.55
bnc2	30.0253
bnip1a	0.725817
bnip1b	4.79588
bnip2	15.3152
bnip3	79.6929
bnip3la	22.1147
bnip3lb	39.6926
bnip4	0.1155
boc	30.4796
bod1	13.9144
bod1l1	57.66
boka	14.8232
bokb	0.281515
bola1	11.4418
bola3	5.25739
bop1	18.4323
borcs5	6.7119
borcs7	2.28945
borcs8	7.33828
bpgm	32.4925
bphl	10.0859
bpifcl	0.625775
bpnt1	6.69313
bptf	177.826
braf	92.6742
brap	13.8581
brat1	14.4669
brca2	6.06171
brcc3	17.3326
brd1b	41.7912
brd2a	98.5815
brd2b	5.74537
brd3a	47.5762
brd3b	93.5562
brd4	71.4138
brd7	22.4002
brd8	53.8738
brd9	33.1315
brf1a	93.0325
brf1b	6.02533
brf2	1.53411
bri3	24.1216
bri3bp	23.4338
bricd5	0.68058
brinp1	83.8312
brinp2	103.847
brinp3a.1	50.8804
brinp3a.2	32.8829
brinp3b	24.6486
brip1	0.425317
brk1	42.4325
brms1	17.6597
brms1la	18.5726
brms1lb	9.84172
brox	26.8113
brpf1	42.0589
brpf3b	37.4489
brsk2a	28.2115
brsk2b	103.199
brwd1	4.00594
brwd3	8.41557
bscl2	14.9201
bscl2l	0.541629
bsdc1	3.45946
bsg	127.086
bsk146	36.8443
bsna	377.204
bsnb	542
bsnd	0.143665
bspry	1.96257
bsx	0.504682
btaf1	75.818
btbd10a	65.4654
btbd10b	2.79821
btbd11a	109.577
btbd11b	14.653
btbd16	0.0861313
btbd17a	2.33973
btbd2a	1.92145
btbd3a	38.3345
btbd3b	81.6621
btbd6a	83.7233
btbd6b	3.84381
btbd7	17.8905
btbd9	41.297
btd	11.9746
btf3	0.0943336
btf3l4	23.5746
btg1	97.4635
btg2	95.0089
btg3	4.33869
btk	0.209747
btr01	0.113811
btr02	0.157083
btr04	0.295832
btr06	1.24644
btr07	1.1652
btr12	0.265574
btr16	0.0723339
btr18	0.0934689
btr20	0.147474
btr22	0.11257
btr23	21.316
btr25	0.731
btr26	0.196534
btr29	0.125759
btr30	0.0956869
btr31	3.01313
bub1	1.86257
bub1ba	1.12483
bub1bb	0.950709
bub3	12.8471
buc	0.41304
buc2l	0.120969
bud23	7.7698
bud31	15.439
bves	1.65402
bxdc2	17.7794
bysl	33.1907
bzw1a	49.0142
bzw1b	9.45701
bzw2	17.3147
c13h10orf11	1.8124
c13h10orf71	0.490511
c13h7orf72	0.290545
c14h4orf45	0.223611
c15h3orf80	0.76192
c16h2orf66	2.51665
c17h14orf132	0.567851
c17h14orf159	31.2761
c17h15orf52	21.4421
c18h15orf65	0.0639955
c18h3orf33	4.20364
c19h1orf109	2.67171
c19h1orf216	43.2191
c1d	6.45869
c1galt1a	7.53489
c1galt1c1	21.483
c1qbp	31.9842
c1ql1	25.9096
c1ql2	1.09666
c1ql3a	12.0056
c1ql3b	32.2063
c1ql4a	1.6533
c1qtnf1	3.00521
c1qtnf12	4.1322
c1qtnf2	0.280692
c1qtnf4	144.664
c1qtnf5	2.26945
c1qtnf6a	1.10466
c1qtnf6b	0.739413
c1qtnf7	0.29051
c1s	0.797935
c20h2orf81	6.41659
c23h1orf87	0.17943
c23h20orf24	13.1076
c24h7orf50	4.53654
c25h12orf75	8.89282
c2cd2	27.1179
c2cd2l	98.2597
c2cd3	0.456001
c2cd4a	4.61276
c2cd5	84.9912
c2h1orf27	8.57547
c3a.1	0.494778
c3a.2	0.225435
c3a.3	0.194169
c3a.4	0.123514
c3a.6	0.196519
c3ar1	1.04806
c3b.1	1.58958
c3b.2	0.295256
c4	42.8559
c5	0.300682
c5ar1	0.971044
c5h9orf84	0.266571
c6ast1	0.15522
c6ast3	0.132159
c6h1orf226	6.84118
c7a	21.4789
c8a	1.22434
c8b	4.3877
c8g	0.755396
ca10a	29.6781
ca10b	25.4076
ca12	5.47522
ca14	0.206399
ca16b	0.0525012
ca16c	43.0345
ca2	62.498
ca4a	22.3447
ca4b	0.0606118
ca5a	10.1129
ca8	32.1777
ca9	0.99086
caap1	20.8389
cab39	22.5256
cab39l	72.6918
cabin1	31.3292
cables1	22.1601
cables2b	8.01074
cabp1a	23.5386
cabp1b	11.2673
cabp2a	0.392916
cabp2b	1.85878
cabp4	0.359623
cabp5a	2.56748
cabp7b	22.6044
cabz01076234.2	6.64391
cabz01093075.1	0.516059
cachd1	8.39339
cacna1aa	300.329
cacna1ab	175.397
cacna1ba	84.5437
cacna1c	220.378
cacna1da	93.9705
cacna1db	30.9686
cacna1e	120.882
cacna1eb	71.3334
cacna1fa	0.804084
cacna1g	137.379
cacna1ha	74.711
cacna1hb	6.90964
cacna1i	8.4662
cacna1sa	0.603226
cacna1sb	0.515871
cacna2d1	4.66712
cacna2d1a	20.7164
cacna2d2a	19.9497
cacna2d2b	102.248
cacna2d3	10.1089
cacna2d3a	10.0926
cacna2d4a	133.132
cacna2d4b	15.9115
cacnb1	125.974
cacnb2a	51.1956
cacnb2b	40.0166
cacnb3a	0.154334
cacnb3b	4.17941
cacnb4a	15.9941
cacnb4b	35.5248
cacng1a	0.304282
cacng1b	5.06642
cacng2a	86.0184
cacng2b	72.3621
cacng3b	57.0191
cacng4a	2.66149
cacng4b	15.8931
cacng5a	4.87156
cacng5b	7.55522
cacng6a	0.100687
cacng6b	0.784911
cacng7a	45.7084
cacng7b	36.4622
cacng8a	76.8679
cacng8b	88.6449
cactin	45.4637
cacul1	0.241389
cacybp	31.52
cad	66.1175
cadm1a	132.964
cadm1b	11.412
cadm2a	97.0246
cadm2b	64.389
cadm3	48.2754
cadm4	153.175
cadps2	38.1893
cadpsa	53.0834
cadpsb	339.996
cahz	40.3148
calb1	20.6816
calb2a	3.10396
calb2b	24.2192
calca	15.6689
calcoco1a	72.0683
calcoco1b	5.40879
calcoco2	1.44152
calcrl2	1.82961
calcrla	10.0495
calcrlb	1.06894
cald1a	0.185837
cald1b	5.63021
calhm1	0.104186
calhm2	0.249867
calhm3	0.0827002
calm1a	171.827
calm1b	127.998
calm2a	15.3132
calm2b	127.539
calm3a	154.582
calm3b	213.149
calml4a	0.507676
calml4b	36.231
caln1	24.2516
caln2	11.1272
calr	62.7227
calr3a	46.3114
calr3b	21.1882
calua	20.4361
calub	6.63168
caly	43.0023
camk1a	0.934635
camk1b	10.8392
camk1da	3.35613
camk1db	45.3141
camk1ga	3.94126
camk1gb	29.2958
camk2a	82.7235
camk2b	28.4395
camk2b1	306.112
camk2d1	28.174
camk2d2	196.142
camk2g1	237.613
camk2g2	18.412
camk2n1a	153.176
camk2n1b	21.881
camk2n2	53.7114
camk4	98.0559
camkk1a	28.9762
camkva	30.4268
camkvl	82.0813
camlg	37.6157
camsap1a	84.6081
camsap1b	62.4646
camsap2a	17.2624
camsap2b	11.0055
camsap3	52.9272
camta1	1.89608
camta1a	5.98711
camta1b	264.348
camta2	57.4547
cand1	111.751
cant1a	21.6271
cant1b	20.8305
canx	141.408
cap1	4.88644
cap2	10.0816
capgb	0.16449
capn10	21.908
capn12	0.716229
capn15	47.363
capn1a	34.2625
capn1b	0.449175
capn2a	2.64447
capn2b	1.73419
capn3a	0.630024
capn5a	2.56861
capn5b	3.48895
capn7	14.8045
capn8	0.0537149
capn9	0.227124
capns1a	17.9385
capns1b	23.3613
caprin1b	59.7876
caprin2	5.35899
caps2	9.14071
capsla	1.43762
capslb	0.74553
capza1a	39.1099
capzb	65.9715
car15	0.827411
card11	1.65999
card19	4.23325
carf	26.8007
carhsp1	10.3567
carkd	39.1181
carm1	53.1911
carnmt1	6.61073
cars	25.4089
cars2	21.9317
cart4	10.0994
casc1	2.44526
casc3	73.5438
casc4	66.4628
casc5	0.189752
casd1	49.1705
caska	78.4381
caskb	78.421
caskin1	176.654
casp2	10.2431
casp3b	0.268005
casp6l2	0.0522508
casp7	2.78624
casp8	1.82852
casp8ap2	28.9033
casp8l1	2.59746
casp8l2	0.776603
casp9	6.83335
caspa	0.862689
caspb	0.654169
caspbl	4.25507
casq1b	2.20343
casq2	9.16646
casr	0.153927
cass4	8.28354
cast	18.0251
casz1	24.4943
cat	58.3747
catip	1.45083
cav1	7.31274
cav2	2.84868
cav3	0.060187
cavin1a	0.0920041
cavin1b	15.231
cavin2b	10.4538
cavin4a	0.767929
cavin4b	0.521085
cax1	0.157693
cax2	22.6199
cbarpb	50.0294
cbfa2t3	0.239837
cbfb	6.147
cbl	48.9018
cblb	1.32859
cblc	13.0381
cbll1	18.4099
cbln1	43.9062
cbln12	18.4368
cbln13	0.0717622
cbln18	0.994395
cbln20	0.112938
cbln2a	29.5102
cbln2b	53.4418
cbln4	8.6272
cbln8	0.238934
cbr1	37.6462
cbr1l	18.8247
cbr4	7.51614
cbsa	0.122788
cbsb	60.6681
cbx1b	20.6882
cbx2	9.3773
cbx3a	29.8401
cbx3b	38.3617
cbx4	16.0551
cbx5	74.3689
cbx6b	0.133446
cbx7a	131.067
cbx8a	22.7566
cby1	0.239519
cc2d1a	14.2384
cc2d1b	11.1479
cc2d2a	21.0642
ccar1	4.87349
ccar2	19.5783
ccbe1	1.83756
ccbl1	6.70171
ccbl2	4.40775
ccdc102a	55.2728
ccdc103	2.81312
ccdc105	0.773391
ccdc106a	28.1061
ccdc106b	0.0845254
ccdc113	0.939976
ccdc114	2.56536
ccdc120	6.37019
ccdc124	60.9578
ccdc125	5.17412
ccdc126	12.1326
ccdc127a	15.9905
ccdc127b	6.82638
ccdc129	9.10375
ccdc13	2.30395
ccdc130	1.15991
ccdc135	8.60226
ccdc136b	117.059
ccdc14	0.990466
ccdc141	23.9708
ccdc142	30.2319
ccdc146	7.0126
ccdc149a	4.36423
ccdc15	4.50173
ccdc151	0.197095
ccdc153	0.420788
ccdc157	2.39614
ccdc166	0.602902
ccdc167	9.15473
ccdc169	0.467309
ccdc170	2.21583
ccdc171	0.190159
ccdc172	0.0514235
ccdc173	5.53216
ccdc174	14.4013
ccdc175	2.67138
ccdc177	85.4528
ccdc178	9.61386
ccdc186	5.75649
ccdc22	23.6959
ccdc24	8.12723
ccdc25	10.5491
ccdc28a	29.9196
ccdc28b	7.8549
ccdc30	34.9271
ccdc33	0.582137
ccdc36	0.288069
ccdc39	1.53905
ccdc40	0.400299
ccdc43	10.5236
ccdc47	43.9752
ccdc51	15.0156
ccdc53	12.7629
ccdc57	7.48657
ccdc58	2.75631
ccdc59	9.71548
ccdc61	11.2974
ccdc62	1.84033
ccdc66	13.1468
ccdc69	0.541915
ccdc6b	30.2164
ccdc77	5.99431
ccdc78	0.33128
ccdc79	1.61579
ccdc80	7.65565
ccdc80l1	1.56347
ccdc80l2	0.166391
ccdc82	49.0869
ccdc83	1.63999
ccdc84	14.0188
ccdc85a	31.7869
ccdc85al	60.0093
ccdc85b	69.7481
ccdc85ca	31.7399
ccdc85cb	14.489
ccdc87	0.155626
ccdc88aa	1.02049
ccdc88ab	62.4651
ccdc88b	3.78819
ccdc88c	23.4823
ccdc9	38.2116
ccdc90b	0.548254
ccdc92	3.5263
ccdc93	15.7392
ccdc94	16.8716
ccdc96	2.67914
ccdc97	15.9764
ccka	23.6711
cckar	1.6317
cckb	26.2857
ccl19a.1	2.48611
ccl19b	0.542055
ccl25b	4.42247
ccl27a	0.69069
ccl27b	0.0842376
ccl32b.3	0.516876
ccl34a.4	0.114721
ccl35.1	0.279841
ccl36.1	0.658617
ccl38.1	0.0832946
ccl38.6	0.328255
ccl38a.3	0.862155
ccl38a.4	0.161901
ccl39.2	0.277359
ccl44	28.6694
ccm2	5.52592
ccm2l	12.9201
ccna1	3.09103
ccna2	2.07027
ccnb1	1.50421
ccnb2	0.474893
ccnb3	0.125232
ccnc	18.2871
ccnd1	21.7997
ccnd2a	42.1846
ccnd2b	1.94549
ccnd3	0.217064
ccndbp1	7.79841
ccne2	2.50157
ccnf	32.8595
ccng2	24.7047
ccnh	19.4918
ccni	171.804
ccni2	42.0591
ccnj	0.377917
ccnjl	5.01805
ccnk	20.5169
ccnl1b	47.6925
ccno	0.519159
ccnt1	22.2575
ccnt2a	88.6312
ccnt2b	85.7724
ccny	18.0718
ccnyl1	23.552
ccpg1	6.99511
ccr10	0.0643014
ccr11.1	0.306154
ccr12b.1	0.0733071
ccr6a	2.8858
ccr6b	0.0814832
[truncated: 20,046 more rows]
